# Supplementary material for: Effect of Protein, Carbohydrate, and Oil on Phytochemical Bioaccessibility and Bioactivities of the Ginkgo biloba L. Leaf Formulations After In Vitro Digestion
Source: Molecules. 2024 Nov 9;29(22):5300. doi: 10.3390/molecules29225300 (PMC11596269; doi:10.3390/molecules29225300)
Supplement: Supplementary file 1 [file molecules-29-05300-s001.zip]

Archive with 1 entries (1 files):
- molecules-3293316-supplementary.jpg
